# Supplementary material for: Three new species of Camptoscaphiella Caporiacco, 1934 (Araneae, Oonopidae) from Yunnan Province, China
Source: Biodivers Data J. 2023 Sep 8;11:e109679. doi: 10.3897/BDJ.11.e109679 (PMC10504602; doi:10.3897/BDJ.11.e109679)
Supplement: XML Treatment for Camptoscaphiella hudie [file BDJ.11.e109679-treatment1.xml]

<!DOCTYPE tp:taxon-treatment
  PUBLIC "-//TaxonX//DTD Taxonomic Treatment Publishing DTD v0 20100105//EN" "tax-treatment-NSO.dtd">
<tp:taxon-treatment xmlns:tp="http://www.plazi.org/taxpub"><tp:treatment-meta><mixed-citation publication-type="journal"><person-group><name><surname>Wang</surname><given-names>Xiaohan</given-names></name><name><surname>Wang</surname><given-names>Zengxue</given-names></name><name><surname>Tong</surname><given-names>Yanfeng</given-names></name><name><surname>Bian</surname><given-names>Dongju</given-names></name><name><surname>Yang</surname><given-names>Zizhong</given-names></name></person-group><article-title>Three new species of <italic><tp:taxon-name><tp:taxon-name-part taxon-name-part-type="genus" reg="Camptoscaphiella">Camptoscaphiella</tp:taxon-name-part></tp:taxon-name></italic> Caporiacco, 1934 (<tp:taxon-name><tp:taxon-name-part taxon-name-part-type="order">Araneae</tp:taxon-name-part></tp:taxon-name>, <tp:taxon-name><tp:taxon-name-part taxon-name-part-type="family">Oonopidae</tp:taxon-name-part></tp:taxon-name>) from Yunnan Province, China</article-title><source>Biodivers Data J</source><day>08</day><month>09</month><year>2023</year><volume>11</volume><pub-id pub-id-type="doi">10.3897/BDJ.11.e109679</pub-id></mixed-citation></tp:treatment-meta><tp:nomenclature><tp:taxon-name>
            <object-id xmlns:xlink="http://www.w3.org/1999/xlink" content-type="arpha" xlink:type="simple">6DD015E1-FB24-5F53-B5F7-5ACED40D9077</object-id>
            <tp:taxon-name-part taxon-name-part-type="genus">Camptoscaphiella</tp:taxon-name-part>
            <tp:taxon-name-part taxon-name-part-type="species">hudie</tp:taxon-name-part>
            <object-id xmlns:xlink="http://www.w3.org/1999/xlink" content-type="zoobank" xlink:type="simple" object-id-type="ZooBank">4BB6BDF4-09AB-4364-BC98-0CFEACB97393</object-id>
          </tp:taxon-name><tp:taxon-authority>Tong &amp; Yang</tp:taxon-authority><tp:taxon-status xmlns:xlink="http://www.w3.org/1999/xlink" xlink:type="simple">sp. nov.</tp:taxon-status></tp:nomenclature><tp:treatment-sec sec-type="materials"><title>Materials</title><list list-type="alpha-lower" list-content="occurrences"><list-item><p><bold>Type status:</bold> <named-content xmlns:xlink="http://www.w3.org/1999/xlink" content-type="dwc:typeStatus" xlink:type="simple">Holotype</named-content>. <bold>Occurrence:</bold> recordedBy: <named-content xmlns:xlink="http://www.w3.org/1999/xlink" content-type="dwc:recordedBy" xlink:type="simple">Rong Huang &amp; Depeng Xu</named-content>; individualID: <named-content xmlns:xlink="http://www.w3.org/1999/xlink" content-type="dwc:individualID" xlink:type="simple">SYNU-670</named-content>; individualCount: <named-content xmlns:xlink="http://www.w3.org/1999/xlink" content-type="dwc:individualCount" xlink:type="simple">1</named-content>; sex: <named-content xmlns:xlink="http://www.w3.org/1999/xlink" content-type="dwc:sex" xlink:type="simple">female</named-content>; lifeStage: <named-content xmlns:xlink="http://www.w3.org/1999/xlink" content-type="dwc:lifeStage" xlink:type="simple">adult</named-content>; preparations: <named-content xmlns:xlink="http://www.w3.org/1999/xlink" content-type="dwc:preparations" xlink:type="simple">whole animal</named-content>; occurrenceID: <named-content xmlns:xlink="http://www.w3.org/1999/xlink" content-type="dwc:occurrenceID" xlink:type="simple">8325A7FC-AB10-5A60-AE6B-5DFE1A6C48C3</named-content>; <bold>Taxon:</bold> order: <named-content xmlns:xlink="http://www.w3.org/1999/xlink" content-type="dwc:order" xlink:type="simple"><tp:taxon-name><tp:taxon-name-part taxon-name-part-type="order">Araneae</tp:taxon-name-part></tp:taxon-name></named-content>; family: <named-content xmlns:xlink="http://www.w3.org/1999/xlink" content-type="dwc:family" xlink:type="simple"><tp:taxon-name><tp:taxon-name-part taxon-name-part-type="family">Oonopidae</tp:taxon-name-part></tp:taxon-name></named-content>; genus: <named-content xmlns:xlink="http://www.w3.org/1999/xlink" content-type="dwc:genus" xlink:type="simple"><tp:taxon-name><tp:taxon-name-part taxon-name-part-type="genus">Camptoscaphiella</tp:taxon-name-part></tp:taxon-name></named-content>; specificEpithet: <named-content xmlns:xlink="http://www.w3.org/1999/xlink" content-type="dwc:specificEpithet" xlink:type="simple"><italic><tp:taxon-name><tp:taxon-name-part taxon-name-part-type="genus" reg="Camptoscaphiella"/><tp:taxon-name-part taxon-name-part-type="species" reg="hudie">hudie</tp:taxon-name-part></tp:taxon-name></italic></named-content>; scientificNameAuthorship: <named-content xmlns:xlink="http://www.w3.org/1999/xlink" content-type="dwc:scientificNameAuthorship" xlink:type="simple">Tong &amp; Yang</named-content>; <bold>Location:</bold> country: <named-content xmlns:xlink="http://www.w3.org/1999/xlink" content-type="dwc:country" xlink:type="simple">China</named-content>; stateProvince: <named-content xmlns:xlink="http://www.w3.org/1999/xlink" content-type="dwc:stateProvince" xlink:type="simple">Yunnan</named-content>; county: <named-content xmlns:xlink="http://www.w3.org/1999/xlink" content-type="dwc:county" xlink:type="simple">Dali City</named-content>; locality: <named-content xmlns:xlink="http://www.w3.org/1999/xlink" content-type="dwc:locality" xlink:type="simple">Cangshan Mountain, post-fire forest in 2008</named-content>; verbatimCoordinates: <named-content xmlns:xlink="http://www.w3.org/1999/xlink" content-type="dwc:verbatimCoordinates" xlink:type="simple">25°38′52″N, 100°07′15″E</named-content>; <bold>Identification:</bold> identifiedBy: <named-content xmlns:xlink="http://www.w3.org/1999/xlink" content-type="dwc:identifiedBy" xlink:type="simple">Yanfeng Tong</named-content>; <bold>Event:</bold> eventDate: <named-content xmlns:xlink="http://www.w3.org/1999/xlink" content-type="dwc:eventDate" xlink:type="simple">15 November 2008</named-content></p></list-item></list></tp:treatment-sec><tp:treatment-sec sec-type="Description"><title>Description</title><p>Female (Holotype). Body: pale yellow, abdomen and legs yellowish-white; habitus as in Fig. <xref ref-type="fig" rid="F9885636">1</xref>A–C; length 1.64. Carapace (Fig. <xref ref-type="fig" rid="F9885636">1</xref>D and F): 0.70 long, 0.59 wide; pars cephalica strongly elevated in lateral view, surface of elevated portion and sides of pars cephalica finely reticulate. Eyes (Fig. <xref ref-type="fig" rid="F9885636">1</xref>D and F): ALE 0.052; PME 0.042; PLE 0.039; posterior eye row procurved from both above and front; ALE separated by less than radius. Clypeus (Fig. <xref ref-type="fig" rid="F9885636">1</xref>F): margin unmodified, straight in front view, sloping forward in lateral view. Mouthparts (Fig. <xref ref-type="fig" rid="F9885636">1</xref>E and F): chelicerae unmodified; endites distally not excavated, serrula present in single row. Sternum (Fig. <xref ref-type="fig" rid="F9885636">1</xref>E): as long as wide, surface finely reticulate, with small inter-coxal, triangular extensions for coxae III and IV. Abdomen (Fig. <xref ref-type="fig" rid="F9885636">1</xref>A–C): 0.94 long, 0.60 wide; dorsal scutum very small and narrow, covering about 1⁄2 of abdomen length, 1⁄6 of abdomen width, not fused to epigastric scutum; postepigastric scutum small, widely hexagonal, only around epigastric furrow. Legs (Fig. <xref ref-type="fig" rid="F9885636">1</xref>A and B): femur I additionally with 1 long prolateral spine. Epigastric area (Fig. <xref ref-type="fig" rid="F9885636">1</xref>G, H and J): with small triangular anterior sclerite (as), situated in middle of epigastric area; with pair of wing-shaped posterior scutal ridge (psr). Endogyne (Fig. <xref ref-type="fig" rid="F9885636">1</xref>I): with anterior triangular sclerotised structure (tss); copulatory duct (cd) long and narrow with slightly broadened tip reaching beyond posterior groove; apodemes (ap) short.</p><p>Male: unknown.</p></tp:treatment-sec><tp:treatment-sec sec-type="Diagnosis"><title>Diagnosis</title><p>The new species is similar to <italic><tp:taxon-name><tp:taxon-name-part taxon-name-part-type="genus" reg="Camptoscaphiella">Camptoscaphiella</tp:taxon-name-part><tp:taxon-name-part taxon-name-part-type="species" reg="panchthar">panchthar</tp:taxon-name-part></tp:taxon-name></italic> Baehr, 2010, but can be distinguished by the very small dorsal scutum of abdomen (Fig. <xref ref-type="fig" rid="F9885636">1</xref>A) vs. about 1/3 of abdomen width (<xref ref-type="bibr" rid="B9883263">Baehr and Ubick (2010)</xref>: fig. 291) and the wing-shaped posterior scutal ridge of epigastric region (Fig. <xref ref-type="fig" rid="F9885636">1</xref>G) vs. lacking the scutal ridge, having instead a large pear-shaped median plate (<xref ref-type="bibr" rid="B9883263">Baehr and Ubick (2010)</xref>: figs. 297, 298).</p></tp:treatment-sec><tp:treatment-sec sec-type="Etymology"><title>Etymology</title><p>The specific epithet is derived from Chinese pinyin, “<tp:taxon-name><tp:taxon-name-part taxon-name-part-type="genus" reg="Camptoscaphiella"/><tp:taxon-name-part taxon-name-part-type="species" reg="hudie">hudie</tp:taxon-name-part></tp:taxon-name>”, which means “butterfly”, referring to the wing-shaped posterior scutal ridge; noun in apposition.</p></tp:treatment-sec><tp:treatment-sec sec-type="Distribution"><title>Distribution</title><p>Known only from the type locality.</p></tp:treatment-sec><tp:treatment-sec><!--Section generated to contain objects referenced in tp:taxon-treatment.--><fig id="F9885636" position="float" orientation="portrait"><object-id xmlns:xlink="http://www.w3.org/1999/xlink" content-type="arpha" xlink:type="simple">B3445ED9-F9B1-5744-B5CC-10D092AEB9D6</object-id><object-id xmlns:xlink="http://www.w3.org/1999/xlink" content-type="doi" xlink:type="simple">10.3897/BDJ.11.e109679.figure1</object-id><label>Figure 1.</label><caption><p><italic><tp:taxon-name><tp:taxon-name-part taxon-name-part-type="genus" reg="Camptoscaphiella">Camptoscaphiella</tp:taxon-name-part><tp:taxon-name-part taxon-name-part-type="species" reg="hudie">hudie</tp:taxon-name-part></tp:taxon-name></italic> <bold>sp. nov</bold>., holotype female. <bold>A</bold> habitus, dorsal view; <bold>B</bold> habitus, lateral view; <bold>C</bold> habitus, ventral view; <bold>D</bold> prosoma, dorsal view; <bold>E</bold> prosoma, ventral view; <bold>F</bold> prosoma, anterior view; <bold>G</bold> epigastric region, ventral view; <bold>H</bold> epigastric region, ventral view; <bold>I</bold> endogyne, dorsal view; <bold>J</bold> epigastric region, lateral view. Abbreviations: ap = apodemes, as = anterior sclerite, cd = copulatory duct, psr = posterior scutal ridge, tss = triangular sclerotised structure. Scales: A, B = 0.8 mm; C–F = 0.4 mm; G = 0.2 mm; H–J = 0.1 mm.</p></caption><graphic xmlns:xlink="http://www.w3.org/1999/xlink" xlink:href="bdj-11-e109679-g001.jpg" position="float" id="oo_861208.jpg" orientation="portrait" xlink:type="simple"><uri content-type="original_file" xlink:type="simple">https://binary.pensoft.net/fig/861208</uri></graphic></fig></tp:treatment-sec><ref-list><ref id="B9883263"><element-citation xmlns:xlink="http://www.w3.org/1999/xlink" publication-type="article" xlink:type="simple"><person-group person-group-type="author"><name name-style="western"><surname>Baehr</surname><given-names>B.</given-names></name><name name-style="western"><surname>Ubick</surname><given-names>D.</given-names></name></person-group><year>2010</year><article-title>A review of the Asian goblin spider genus <italic><tp:taxon-name><tp:taxon-name-part taxon-name-part-type="genus" reg="Camptoscaphiella">Camptoscaphiella</tp:taxon-name-part></tp:taxon-name></italic> (<tp:taxon-name><tp:taxon-name-part taxon-name-part-type="order">Araneae</tp:taxon-name-part></tp:taxon-name>: <tp:taxon-name><tp:taxon-name-part taxon-name-part-type="family">Oonopidae</tp:taxon-name-part></tp:taxon-name>)</article-title><source>American Museum Novitates</source><volume>3697</volume><fpage>1</fpage><lpage>65</lpage><pub-id pub-id-type="doi">10.1206/3697.2</pub-id></element-citation></ref></ref-list></tp:taxon-treatment>
