# Supplementary material for: Three new species of Camptoscaphiella Caporiacco, 1934 (Araneae, Oonopidae) from Yunnan Province, China
Source: Biodivers Data J. 2023 Sep 8;11:e109679. doi: 10.3897/BDJ.11.e109679 (PMC10504602; doi:10.3897/BDJ.11.e109679)
Supplement: XML Treatment for Camptoscaphiella yujufeng [file BDJ.11.e109679-treatment3.xml]

<!DOCTYPE tp:taxon-treatment
  PUBLIC "-//TaxonX//DTD Taxonomic Treatment Publishing DTD v0 20100105//EN" "tax-treatment-NSO.dtd">
<tp:taxon-treatment xmlns:tp="http://www.plazi.org/taxpub"><tp:treatment-meta><mixed-citation publication-type="journal"><person-group><name><surname>Wang</surname><given-names>Xiaohan</given-names></name><name><surname>Wang</surname><given-names>Zengxue</given-names></name><name><surname>Tong</surname><given-names>Yanfeng</given-names></name><name><surname>Bian</surname><given-names>Dongju</given-names></name><name><surname>Yang</surname><given-names>Zizhong</given-names></name></person-group><article-title>Three new species of <italic><tp:taxon-name><tp:taxon-name-part taxon-name-part-type="genus" reg="Camptoscaphiella">Camptoscaphiella</tp:taxon-name-part></tp:taxon-name></italic> Caporiacco, 1934 (<tp:taxon-name><tp:taxon-name-part taxon-name-part-type="order">Araneae</tp:taxon-name-part></tp:taxon-name>, <tp:taxon-name><tp:taxon-name-part taxon-name-part-type="family">Oonopidae</tp:taxon-name-part></tp:taxon-name>) from Yunnan Province, China</article-title><source>Biodivers Data J</source><day>08</day><month>09</month><year>2023</year><volume>11</volume><pub-id pub-id-type="doi">10.3897/BDJ.11.e109679</pub-id></mixed-citation></tp:treatment-meta><tp:nomenclature><tp:taxon-name>
            <object-id xmlns:xlink="http://www.w3.org/1999/xlink" content-type="arpha" xlink:type="simple">CD3C2398-9763-58F5-8342-374AD5279B99</object-id>
            <tp:taxon-name-part taxon-name-part-type="genus">Camptoscaphiella</tp:taxon-name-part>
            <tp:taxon-name-part taxon-name-part-type="species">yujufeng</tp:taxon-name-part>
            <object-id xmlns:xlink="http://www.w3.org/1999/xlink" content-type="zoobank" xlink:type="simple" object-id-type="ZooBank">06C045B5-C3C4-4338-A064-32ABF89C2853</object-id>
          </tp:taxon-name><tp:taxon-authority>Tong &amp; Yang</tp:taxon-authority><tp:taxon-status xmlns:xlink="http://www.w3.org/1999/xlink" xlink:type="simple">sp. nov.</tp:taxon-status></tp:nomenclature><tp:treatment-sec sec-type="materials"><title>Materials</title><list list-type="alpha-lower" list-content="occurrences"><list-item><p><bold>Type status:</bold> <named-content xmlns:xlink="http://www.w3.org/1999/xlink" content-type="dwc:typeStatus" xlink:type="simple">Holotype</named-content>. <bold>Occurrence:</bold> individualID: <named-content xmlns:xlink="http://www.w3.org/1999/xlink" content-type="dwc:individualID" xlink:type="simple">SYNU-677</named-content>; individualCount: <named-content xmlns:xlink="http://www.w3.org/1999/xlink" content-type="dwc:individualCount" xlink:type="simple">1</named-content>; sex: <named-content xmlns:xlink="http://www.w3.org/1999/xlink" content-type="dwc:sex" xlink:type="simple">male</named-content>; lifeStage: <named-content xmlns:xlink="http://www.w3.org/1999/xlink" content-type="dwc:lifeStage" xlink:type="simple">adult</named-content>; preparations: <named-content xmlns:xlink="http://www.w3.org/1999/xlink" content-type="dwc:preparations" xlink:type="simple">whole animal</named-content>; occurrenceID: <named-content xmlns:xlink="http://www.w3.org/1999/xlink" content-type="dwc:occurrenceID" xlink:type="simple">DFE28A62-85E8-5213-8FE5-F3506856321D</named-content>; <bold>Taxon:</bold> scientificName: <named-content xmlns:xlink="http://www.w3.org/1999/xlink" content-type="dwc:scientificName" xlink:type="simple"><italic><tp:taxon-name><tp:taxon-name-part taxon-name-part-type="genus" reg="Camptoscaphiella">Camptoscaphiella</tp:taxon-name-part><tp:taxon-name-part taxon-name-part-type="species" reg="yujufeng">yujufeng</tp:taxon-name-part></tp:taxon-name></italic></named-content>; order: <named-content xmlns:xlink="http://www.w3.org/1999/xlink" content-type="dwc:order" xlink:type="simple"><tp:taxon-name><tp:taxon-name-part taxon-name-part-type="order">Araneae</tp:taxon-name-part></tp:taxon-name></named-content>; family: <named-content xmlns:xlink="http://www.w3.org/1999/xlink" content-type="dwc:family" xlink:type="simple"><tp:taxon-name><tp:taxon-name-part taxon-name-part-type="family">Oonopidae</tp:taxon-name-part></tp:taxon-name></named-content>; genus: <named-content xmlns:xlink="http://www.w3.org/1999/xlink" content-type="dwc:genus" xlink:type="simple"><tp:taxon-name><tp:taxon-name-part taxon-name-part-type="genus">Camptoscaphiella</tp:taxon-name-part></tp:taxon-name></named-content>; scientificNameAuthorship: <named-content xmlns:xlink="http://www.w3.org/1999/xlink" content-type="dwc:scientificNameAuthorship" xlink:type="simple">Tong &amp; Yang</named-content>; <bold>Location:</bold> country: <named-content xmlns:xlink="http://www.w3.org/1999/xlink" content-type="dwc:country" xlink:type="simple">China</named-content>; stateProvince: <named-content xmlns:xlink="http://www.w3.org/1999/xlink" content-type="dwc:stateProvince" xlink:type="simple">Yunnan</named-content>; county: <named-content xmlns:xlink="http://www.w3.org/1999/xlink" content-type="dwc:county" xlink:type="simple">Dali City</named-content>; locality: <named-content xmlns:xlink="http://www.w3.org/1999/xlink" content-type="dwc:locality" xlink:type="simple">Cangshan Mountain,Yujufeng Hill</named-content>; verbatimCoordinates: <named-content xmlns:xlink="http://www.w3.org/1999/xlink" content-type="dwc:verbatimCoordinates" xlink:type="simple">25°41′45″N, 100°6′32″E</named-content>; <bold>Identification:</bold> identifiedBy: <named-content xmlns:xlink="http://www.w3.org/1999/xlink" content-type="dwc:identifiedBy" xlink:type="simple">Yanfeng Tong</named-content>; <bold>Event:</bold> eventDate: <named-content xmlns:xlink="http://www.w3.org/1999/xlink" content-type="dwc:eventDate" xlink:type="simple">9 August 2011</named-content></p></list-item></list></tp:treatment-sec><tp:treatment-sec sec-type="Description"><title>Description</title><p>Male (Holotype). Body: pale yellow, abdomen paler; habitus as in Fig. <xref ref-type="fig" rid="F9885845">5</xref>A, C and E; length 1.37. Carapace (Fig. <xref ref-type="fig" rid="F9885845">5</xref>B and F): 0.64 long, 0.56 wide; pars cephalica slightly elevated in lateral view, surface of elevated portion and sides of pars cephalica finely reticulate. Eyes (Fig. <xref ref-type="fig" rid="F9885845">5</xref>B and H): ALE 0.057; PME 0.049; PLE 0.049; posterior eye row procurved from both above and front; ALE separated by less than one radius. Clypeus (Fig. <xref ref-type="fig" rid="F9885845">5</xref>B, F and H): margin unmodified, straight in front view, sloping forward in lateral view. Mouthparts (Fig. <xref ref-type="fig" rid="F9885845">5</xref>G and H): chelicerae unmodified; with a cluster of black, strong setae on the labium. Sternum (Fig. <xref ref-type="fig" rid="F9885845">5</xref>G): as long as wide, surface finely reticulate, with pointed anterolateral bumps. Abdomen (Fig. <xref ref-type="fig" rid="F9885845">5</xref>A, C and E): 0.73 long, 0.58 wide; dorsal scutum covering ca. 2⁄3 of abdomen length, 1/3 of abdomen width, anteriorly fused to epigastric scutum; postepigastric scutum small, just near epigastric furrow. Legs: yellowish-white. Palp (Fig. <xref ref-type="fig" rid="F9885880">6</xref>A–K): reddish-brown; patella extremely long club-shaped, length/width = 2.76, ca. 3.7 times the femur length and 2.1 times the bulb length; cymbium narrow in dorsal view; bulb distal part with semicircular, prolateral rim (spr), three-forked ventral appendices (va) and distally with small retrolateral fold (rlf) and several outgrowths.</p><p>Female: unknown.</p></tp:treatment-sec><tp:treatment-sec sec-type="Diagnosis"><title>Diagnosis</title><p>This new species is similar to <italic><tp:taxon-name><tp:taxon-name-part taxon-name-part-type="genus" reg="Camptoscaphiella">Camptoscaphiella</tp:taxon-name-part><tp:taxon-name-part taxon-name-part-type="species" reg="yinglefeng">yinglefeng</tp:taxon-name-part></tp:taxon-name></italic> sp. nov., but can be distinguished by the dorsal scutum ca. 1/3 of abdomen width (Fig. <xref ref-type="fig" rid="F9885845">5</xref>A), vs. 2⁄3 of abdomen width (Fig. <xref ref-type="fig" rid="F9885726">2</xref>A), the ventral appendices of bulb shorter than retrolateral fold (Fig. <xref ref-type="fig" rid="F9885880">6</xref>E and F), vs. longer than retrolateral fold (Fig. <xref ref-type="fig" rid="F9885785">3</xref>F and G) and lacking the ventral process (Fig. <xref ref-type="fig" rid="F9885880">6</xref>J and K) of bulb, vs. present (Fig. <xref ref-type="fig" rid="F9885785">3</xref>I and J).</p></tp:treatment-sec><tp:treatment-sec sec-type="Etymology"><title>Etymology</title><p>The specific epithet is derived from the type locality; noun in apposition.</p></tp:treatment-sec><tp:treatment-sec sec-type="Distribution"><title>Distribution</title><p>Known only from the type locality.</p></tp:treatment-sec><tp:treatment-sec sec-type="Comment"><title>Comment</title><p><italic><tp:taxon-name><tp:taxon-name-part taxon-name-part-type="genus" reg="Camptoscaphiella">Camptoscaphiella</tp:taxon-name-part><tp:taxon-name-part taxon-name-part-type="species" reg="hudie">hudie</tp:taxon-name-part></tp:taxon-name></italic> sp. nov. (male unknown) and <italic><tp:taxon-name><tp:taxon-name-part taxon-name-part-type="genus" reg="Camptoscaphiella">Camptoscaphiella</tp:taxon-name-part><tp:taxon-name-part taxon-name-part-type="species" reg="yujufeng">yujufeng</tp:taxon-name-part></tp:taxon-name></italic> sp. nov. (female unknown) were collected from the same locality, Cangshan Mountain. The dorsal abdominal scutum of <italic><tp:taxon-name><tp:taxon-name-part taxon-name-part-type="genus" reg="Camptoscaphiella">C.</tp:taxon-name-part><tp:taxon-name-part taxon-name-part-type="species" reg="hudie">hudie</tp:taxon-name-part></tp:taxon-name></italic> is very small and narrow, quite different from that of <italic><tp:taxon-name><tp:taxon-name-part taxon-name-part-type="genus" reg="Camptoscaphiella">C.</tp:taxon-name-part><tp:taxon-name-part taxon-name-part-type="species" reg="yujufeng">yujufeng</tp:taxon-name-part></tp:taxon-name></italic> (compare Fig. <xref ref-type="fig" rid="F9885636">1</xref>A and Fig. <xref ref-type="fig" rid="F9885845">5</xref>A). This suggests that they are most likely different species.</p></tp:treatment-sec><tp:treatment-sec><!--Section generated to contain objects referenced in tp:taxon-treatment.--><fig id="F9885845" position="float" orientation="portrait"><object-id xmlns:xlink="http://www.w3.org/1999/xlink" content-type="arpha" xlink:type="simple">EEAF06B0-05D9-5E0B-A5F2-323C55D8BD6F</object-id><object-id xmlns:xlink="http://www.w3.org/1999/xlink" content-type="doi" xlink:type="simple">10.3897/BDJ.11.e109679.figure5</object-id><label>Figure 5.</label><caption><p><italic><tp:taxon-name><tp:taxon-name-part taxon-name-part-type="genus" reg="Camptoscaphiella">Camptoscaphiella</tp:taxon-name-part><tp:taxon-name-part taxon-name-part-type="species" reg="yujufeng">yujufeng</tp:taxon-name-part></tp:taxon-name></italic> sp. nov., male. <bold>A</bold> habitus, dorsal view; <bold>B</bold> prosoma, dorsal view; <bold>C</bold> habitus, ventral view; <bold>D</bold> prosoma, ventral view, arrow shows the cluster of strong setae; <bold>E</bold> habitus, lateral view; <bold>F</bold> prosoma, lateral view; <bold>G</bold> prosoma, ventral view, arrow shows the anterolateral bumps; <bold>H</bold> prosoma, anterior view. Scales: 0.4 mm.</p></caption><graphic xmlns:xlink="http://www.w3.org/1999/xlink" xlink:href="bdj-11-e109679-g005.jpg" position="float" id="oo_861214.jpg" orientation="portrait" xlink:type="simple"><uri content-type="original_file" xlink:type="simple">https://binary.pensoft.net/fig/861214</uri></graphic></fig><fig id="F9885880" position="float" orientation="portrait"><object-id xmlns:xlink="http://www.w3.org/1999/xlink" content-type="arpha" xlink:type="simple">D2DD56AF-73EA-5FF4-9672-AAA0C614A6BD</object-id><object-id xmlns:xlink="http://www.w3.org/1999/xlink" content-type="doi" xlink:type="simple">10.3897/BDJ.11.e109679.figure6</object-id><label>Figure 6.</label><caption><p><italic><tp:taxon-name><tp:taxon-name-part taxon-name-part-type="genus" reg="Camptoscaphiella">Camptoscaphiella</tp:taxon-name-part><tp:taxon-name-part taxon-name-part-type="species" reg="yujufeng">yujufeng</tp:taxon-name-part></tp:taxon-name></italic> sp. nov., right palp (images flipped horizontally), A–F (SEM) microphotographs and G–K (light). <bold>A</bold> left palp, prolateral view; <bold>B</bold> left palp, retrolateral view; <bold>C</bold> palpal bulb, dorsal view; <bold>D</bold> distal part of bulb, dorsal view; <bold>E</bold> distal part of bulb, prolateral view; <bold>F</bold> distal part of bulb, retrolateral view; <bold>G</bold> left palp, prolateral view; <bold>H</bold> palpal bulb, dorsal view; <bold>I</bold> left palp, retrolateral view; <bold>J</bold> palpal bulb, prolateral view; <bold>K</bold> palpal bulb, retrolateral view. Abbreviations: rlf = retrolateral fold, spr = semicircular, prolateral rim, va = ventral appendices. Scales: A, B, G, I = 0.2 mm; C, H, J, K = 0.1 mm; D, E, F = 0.05 mm.</p></caption><graphic xmlns:xlink="http://www.w3.org/1999/xlink" xlink:href="bdj-11-e109679-g006.jpg" position="float" id="oo_894579.jpg" orientation="portrait" xlink:type="simple"><uri content-type="original_file" xlink:type="simple">https://binary.pensoft.net/fig/894579</uri></graphic></fig><fig id="F9885726" position="float" orientation="portrait"><object-id xmlns:xlink="http://www.w3.org/1999/xlink" content-type="arpha" xlink:type="simple">AB54649D-1DA1-5C95-AE2D-6EBC5766AE2A</object-id><object-id xmlns:xlink="http://www.w3.org/1999/xlink" content-type="doi" xlink:type="simple">10.3897/BDJ.11.e109679.figure2</object-id><label>Figure 2.</label><caption><p><italic><tp:taxon-name><tp:taxon-name-part taxon-name-part-type="genus" reg="Camptoscaphiella">Camptoscaphiella</tp:taxon-name-part><tp:taxon-name-part taxon-name-part-type="species" reg="yinglefeng">yinglefeng</tp:taxon-name-part></tp:taxon-name></italic> sp. nov., male (SYNU-693). <bold>A</bold> habitus, dorsal view; <bold>B</bold> prosoma, dorsal view; <bold>C</bold> habitus, ventral view; <bold>D</bold> prosoma, ventral view; <bold>E</bold> habitus, lateral view; <bold>F</bold> prosoma, lateral view; <bold>G</bold> labium and endites, ventral view, arrow shows the cluster of strong setae; <bold>H</bold> prosoma, anterior view. Scales: A–F, H = 0.4 mm; G = 0.2 mm .</p></caption><graphic xmlns:xlink="http://www.w3.org/1999/xlink" xlink:href="bdj-11-e109679-g002.jpg" position="float" id="oo_861209.jpg" orientation="portrait" xlink:type="simple"><uri content-type="original_file" xlink:type="simple">https://binary.pensoft.net/fig/861209</uri></graphic></fig><fig id="F9885785" position="float" orientation="portrait"><object-id xmlns:xlink="http://www.w3.org/1999/xlink" content-type="arpha" xlink:type="simple">B93C8CBD-95C5-5775-8ABF-D50D2D42FC1D</object-id><object-id xmlns:xlink="http://www.w3.org/1999/xlink" content-type="doi" xlink:type="simple">10.3897/BDJ.11.e109679.figure3</object-id><label>Figure 3.</label><caption><p><italic><tp:taxon-name><tp:taxon-name-part taxon-name-part-type="genus" reg="Camptoscaphiella">Camptoscaphiella</tp:taxon-name-part><tp:taxon-name-part taxon-name-part-type="species" reg="yinglefeng">yinglefeng</tp:taxon-name-part></tp:taxon-name></italic> <bold>sp. nov.</bold>, male (SYNU-699), A–H (SEM) microphotographs and I–M (light). <bold>A</bold> prosoma, ventral view, arrow shows the anterolateral bumps; <bold>B</bold> labium and endites, ventral view; <bold>C</bold> distal part of bulb, dorsal view; <bold>D</bold> left bulb, prolateral view; <bold>E</bold> left bulb, retrolateral view; <bold>F</bold> distal part of bulb, prolateral view; <bold>G</bold> distal part of bulb, retrolateral view; <bold>H</bold> left bulb, dorsal view; <bold>I</bold> left bulb, prolateral view; <bold>J</bold> left bulb, retrolateral view; <bold>K</bold> left bulb, dorsal view; <bold>L</bold> left palp, prolateral view; <bold>M</bold> left palp, retrolateral view. Abbreviations: rlf = retrolateral fold, va = ventral appendices, vp = ventral process. Scales: A, L, M = 0.2 mm; B, D, E, H–K = 0.1 mm; C, F, G = 0.05 mm.</p></caption><graphic xmlns:xlink="http://www.w3.org/1999/xlink" xlink:href="bdj-11-e109679-g003.jpg" position="float" id="oo_894580.jpg" orientation="portrait" xlink:type="simple"><uri content-type="original_file" xlink:type="simple">https://binary.pensoft.net/fig/894580</uri></graphic></fig><fig id="F9885636" position="float" orientation="portrait"><object-id xmlns:xlink="http://www.w3.org/1999/xlink" content-type="arpha" xlink:type="simple">B3445ED9-F9B1-5744-B5CC-10D092AEB9D6</object-id><object-id xmlns:xlink="http://www.w3.org/1999/xlink" content-type="doi" xlink:type="simple">10.3897/BDJ.11.e109679.figure1</object-id><label>Figure 1.</label><caption><p><italic><tp:taxon-name><tp:taxon-name-part taxon-name-part-type="genus" reg="Camptoscaphiella">Camptoscaphiella</tp:taxon-name-part><tp:taxon-name-part taxon-name-part-type="species" reg="hudie">hudie</tp:taxon-name-part></tp:taxon-name></italic> <bold>sp. nov</bold>., holotype female. <bold>A</bold> habitus, dorsal view; <bold>B</bold> habitus, lateral view; <bold>C</bold> habitus, ventral view; <bold>D</bold> prosoma, dorsal view; <bold>E</bold> prosoma, ventral view; <bold>F</bold> prosoma, anterior view; <bold>G</bold> epigastric region, ventral view; <bold>H</bold> epigastric region, ventral view; <bold>I</bold> endogyne, dorsal view; <bold>J</bold> epigastric region, lateral view. Abbreviations: ap = apodemes, as = anterior sclerite, cd = copulatory duct, psr = posterior scutal ridge, tss = triangular sclerotised structure. Scales: A, B = 0.8 mm; C–F = 0.4 mm; G = 0.2 mm; H–J = 0.1 mm.</p></caption><graphic xmlns:xlink="http://www.w3.org/1999/xlink" xlink:href="bdj-11-e109679-g001.jpg" position="float" id="oo_861208.jpg" orientation="portrait" xlink:type="simple"><uri content-type="original_file" xlink:type="simple">https://binary.pensoft.net/fig/861208</uri></graphic></fig></tp:treatment-sec></tp:taxon-treatment>
